# Supplementary material for: Response of Fungal Communities and Co-occurrence Network Patterns to Compost Amendment in Black Soil of Northeast China
Source: Front Microbiol. 2019 Jul 9;10:1562. doi: 10.3389/fmicb.2019.01562 (PMC6629936; doi:10.3389/fmicb.2019.01562)
Supplement: Supplementary file 9 [file Table_7.XLSX]

## Sheet: Sheet3
Table S7 The classification at each taxonomic level of the generalists
Treatments	Generalists	ID	Phylum	Class	Order	Family	Genus	Species
CK	Connectors	OTU515	p__Ascomycota	c__Eurotiomycetes	o__Eurotiales	f__Trichocomaceae	g__Talaromyces	s__Talaromyces_sayulitensis
CK	Connectors	OTU273	p__Ascomycota	c__Pezizomycotina_cls_Incertae_sedis	o__Pezizomycotina_ord_Incertae_sedis	f__Pezizomycotina_fam_Incertae_sedis	g__Ochroconis	s__Ochroconis_sp
CK	Connectors	OTU241	p__Ascomycota	c__Dothideomycetes	o__Pleosporales	f__Corynesporascaceae	g__Corynespora	s__Corynespora_cassiicola
CK	Connectors	OTU236	p__Basidiomycota	c__Agaricomycetes	o__Corticiales	f__Corticiaceae	g__Corticium	s__Corticium_sp
CK	Connectors	OTU228	p__Basidiomycota	c__Microbotryomycetes	o__Microbotryomycetes_ord_Incertae_sedis	f__Microbotryomycetes_fam_Incertae_sedis	g__Sampaiozyma	s__Sampaiozyma_ingeniosa
CK	Connectors	OTU205	p__Ascomycota	c__Sordariomycetes	o__Sordariales	f__Lasiosphaeriaceae	g__Podospora	s__Podospora_sp
CK	Connectors	OTU139	p__Ascomycota	c__Dothideomycetes	o__Pleosporales	f__unidentified	g__unidentified	s__Pleosporales_sp
CK	Connectors	OTU126	p__Ascomycota	c__Sordariomycetes	o__Magnaporthales	f__Magnaporthaceae	g__Gaeumannomyces	s__Gaeumannomyces_radicicola
CK	Connectors	OTU119	p__Ascomycota	c__Eurotiomycetes	o__Chaetothyriales	f__Chaetothyriaceae	g__Cyphellophora	s__Cyphellophora_vermispora
CK	Connectors	OTU40	p__Ascomycota	c__Eurotiomycetes	o__Eurotiales	f__Trichocomaceae	g__Talaromyces	s__Talaromyces_sayulitensis
CK	Connectors	OTU26	p__Ascomycota	c__Eurotiomycetes	o__Eurotiales	f__Trichocomaceae	g__Talaromyces	s__Talaromyces_sayulitensis
CK	Module hubs	OTU324	p__Ascomycota	c__Eurotiomycetes	o__Eurotiales	f__Trichocomaceae	g__Penicillium	s__Penicillium_malacosphaerulum
CK	Module hubs	OTU243	p__Ascomycota	c__Dothideomycetes	o__Pleosporales	f__Phaeosphaeriaceae	g__unidentified	s__Phaeosphaeriaceae_sp
LC	Connectors	OTU374	p__Ascomycota	c__Dothideomycetes	o__Pleosporales	f__Pleosporaceae	g__Dendryphion	s__Dendryphion_nanum
LC	Connectors	OTU321	p__Ascomycota	c__Leotiomycetes	o__Helotiales	f__unidentified	g__unidentified	s__Helotiales_sp
LC	Connectors	OTU291	p__Basidiomycota	c__Agaricomycetes	o__Auriculariales	f__unidentified	g__unidentified	s__Auriculariales_sp
LC	Connectors	OTU281	p__Ascomycota	c__Sordariomycetes	o__Microascales	f__Microascaceae	g__Pithoascus	s__Pithoascus_nidicola
LC	Connectors	OTU228	p__Basidiomycota	c__Microbotryomycetes	o__Microbotryomycetes_ord_Incertae_sedis	f__Microbotryomycetes_fam_Incertae_sedis	g__Sampaiozyma	s__Sampaiozyma_ingeniosa
LC	Connectors	OTU208	p__Ascomycota	c__Sordariomycetes	o__unidentified	f__unidentified	g__unidentified	s__Sordariomycetes_sp
LC	Connectors	OTU200	p__Basidiomycota	c__Agaricomycetes	o__Cantharellales	f__Ceratobasidiaceae	g__unidentified	s__Ceratobasidiaceae_sp
LC	Connectors	OTU163	p__Ascomycota	c__Dothideomycetes	o__Pleosporales	f__Pleosporales_fam_Incertae_sedis	g__unidentified	s__Pleosporales_fam_Incertae_sedis_sp
LC	Connectors	OTU161	p__Ascomycota	c__Pezizomycotina_cls_Incertae_sedis	o__Pezizomycotina_ord_Incertae_sedis	f__Pezizomycotina_fam_Incertae_sedis	g__Vermispora	s__Vermispora_fusarina
LC	Connectors	OTU145	p__Ascomycota	c__Sordariomycetes	o__Hypocreomycetidae_ord_Incertae_sedis	f__Plectosphaerellaceae	g__Lectera	s__Lectera_longa
LC	Connectors	OTU80	p__Entomophthoromycota	c__Basidiobolomycetes	o__Basidiobolales	f__Basidiobolaceae	g__Basidiobolus	s__Basidiobolus_magnus
LC	Connectors	OTU63	p__Basidiomycota	c__Agaricomycetes	o__Agaricales	f__Tricholomataceae	g__Arrhenia	s__Arrhenia_acerosa
LC	Connectors	OTU36	p__Ascomycota	c__Sordariomycetes	o__Hypocreales	f__Nectriaceae	g__unidentified	s__Nectriaceae_sp
LC	Connectors	OTU7	p__Basidiomycota	c__Agaricomycetes	o__Agaricales	f__Psathyrellaceae	g__Coprinellus	s__Coprinellus_canistri
LC	Connectors	OTU3	p__Ascomycota	c__Sordariomycetes	o__Microascales	f__Microascaceae	g__unidentified	s__Microascaceae_sp
LC	Module hubs	OTU396	p__Basidiomycota	c__Agaricomycetes	o__Cantharellales	f__Ceratobasidiaceae	g__Ceratobasidium	s__Ceratobasidium_sp
LC	Module hubs	OTU314	p__Ascomycota	c__Eurotiomycetes	o__Eurotiales	f__Trichocomaceae	g__Penicillium	s__Penicillium_novae-zeelandiae
LC	Module hubs	OTU38	p__Ascomycota	c__Sordariomycetes	o__unidentified	f__unidentified	g__unidentified	s__Sordariomycetes_sp
MC	Connectors	OTU188	p__unidentified	c__unidentified	o__unidentified	f__unidentified	g__unidentified	s__Fungi_sp
MC	Connectors	OTU183	p__Ascomycota	c__Sordariomycetes	o__Hypocreales	f__Hypocreales_fam_Incertae_sedis	g__Ilyonectria	s__Ilyonectria_macrodidyma
MC	Connectors	OTU81	p__Ascomycota	c__Sordariomycetes	o__Hypocreales	f__Nectriaceae	g__Fusarium	s__Fusarium_sp
MC	Connectors	OTU36	p__Ascomycota	c__Sordariomycetes	o__Hypocreales	f__Nectriaceae	g__unidentified	s__Nectriaceae_sp
MC	Module hubs	OTU112	p__Ascomycota	c__Sordariomycetes	o__Microascales	f__Microascaceae	g__Microascus	s__Microascus_paisii
HC	Connectors	OTU382	p__Glomeromycota	c__Glomeromycetes	o__Glomerales	f__Claroideoglomeraceae	g__Claroideoglomus	s__Claroideoglomus_sp
HC	Connectors	OTU379	p__Ascomycota	c__Sordariomycetes	o__Xylariales	f__Xylariaceae	g__Coniolariella	s__Coniolariella_ershadii
HC	Connectors	OTU255	p__Ascomycota	c__Leotiomycetes	o__Leotiomycetes_ord_Incertae_sedis	f__Myxotrichaceae	g__Oidiodendron	s__Oidiodendron_cereale
HC	Connectors	OTU217	p__Basidiomycota	c__Agaricomycetes	o__Agaricales	f__Psathyrellaceae	g__Coprinellus	s__Coprinellus_verrucispermus
HC	Connectors	OTU188	p__unidentified	c__unidentified	o__unidentified	f__unidentified	g__unidentified	s__Fungi_sp
HC	Connectors	OTU136	p__Ascomycota	c__Sordariomycetes	o__Sordariales	f__Chaetomiaceae	g__Humicola	s__Humicola_grisea
HC	Module hubs	OTU101	p__Ascomycota	c__Dothideomycetes	o__Pleosporales	f__unidentified	g__unidentified	s__Pleosporales_sp
HC	Module hubs	OTU80	p__Entomophthoromycota	c__Basidiobolomycetes	o__Basidiobolales	f__Basidiobolaceae	g__Basidiobolus	s__Basidiobolus_magnus

## Sheet: Sheet1
CK	Connectors	515	OTU515	p__Ascomycota	c__Eurotiomycetes	o__Eurotiales	f__Trichocomaceae	g__Talaromyces	s__Talaromyces_sayulitensis
CK	Connectors	273	OTU273	p__Ascomycota	c__Pezizomycotina_cls_Incertae_sedis	o__Pezizomycotina_ord_Incertae_sedis	f__Pezizomycotina_fam_Incertae_sedis	g__Ochroconis	s__Ochroconis_sp
CK	Connectors	241	OTU241	p__Ascomycota	c__Dothideomycetes	o__Pleosporales	f__Corynesporascaceae	g__Corynespora	s__Corynespora_cassiicola
CK	Connectors	236	OTU236	p__Basidiomycota	c__Agaricomycetes	o__Corticiales	f__Corticiaceae	g__Corticium	s__Corticium_sp
CK	Connectors	228	OTU228	p__Basidiomycota	c__Microbotryomycetes	o__Microbotryomycetes_ord_Incertae_sedis	f__Microbotryomycetes_fam_Incertae_sedis	g__Sampaiozyma	s__Sampaiozyma_ingeniosa
CK	Connectors	205	OTU205	p__Ascomycota	c__Sordariomycetes	o__Sordariales	f__Lasiosphaeriaceae	g__Podospora	s__Podospora_sp
CK	Connectors	139	OTU139	p__Ascomycota	c__Dothideomycetes	o__Pleosporales	f__unidentified	g__unidentified	s__Pleosporales_sp
CK	Connectors	126	OTU126	p__Ascomycota	c__Sordariomycetes	o__Magnaporthales	f__Magnaporthaceae	g__Gaeumannomyces	s__Gaeumannomyces_radicicola
CK	Connectors	119	OTU119	p__Ascomycota	c__Eurotiomycetes	o__Chaetothyriales	f__Chaetothyriaceae	g__Cyphellophora	s__Cyphellophora_vermispora
CK	Connectors	40	OTU40	p__Ascomycota	c__Eurotiomycetes	o__Eurotiales	f__Trichocomaceae	g__Talaromyces	s__Talaromyces_sayulitensis
CK	Connectors	26	OTU26	p__Ascomycota	c__Eurotiomycetes	o__Eurotiales	f__Trichocomaceae	g__Talaromyces	s__Talaromyces_sayulitensis
CK	Module hubs	324	OTU324	p__Ascomycota	c__Eurotiomycetes	o__Eurotiales	f__Trichocomaceae	g__Penicillium	s__Penicillium_malacosphaerulum
CK	Module hubs	243	OTU243	p__Ascomycota	c__Dothideomycetes	o__Pleosporales	f__Phaeosphaeriaceae	g__unidentified	s__Phaeosphaeriaceae_sp
LC	Connectors	374	OTU374	p__Ascomycota	c__Dothideomycetes	o__Pleosporales	f__Pleosporaceae	g__Dendryphion	s__Dendryphion_nanum
LC	Connectors	321	OTU321	p__Ascomycota	c__Leotiomycetes	o__Helotiales	f__unidentified	g__unidentified	s__Helotiales_sp
LC	Connectors	291	OTU291	p__Basidiomycota	c__Agaricomycetes	o__Auriculariales	f__unidentified	g__unidentified	s__Auriculariales_sp
LC	Connectors	281	OTU281	p__Ascomycota	c__Sordariomycetes	o__Microascales	f__Microascaceae	g__Pithoascus	s__Pithoascus_nidicola
LC	Connectors	228	OTU228	p__Basidiomycota	c__Microbotryomycetes	o__Microbotryomycetes_ord_Incertae_sedis	f__Microbotryomycetes_fam_Incertae_sedis	g__Sampaiozyma	s__Sampaiozyma_ingeniosa
LC	Connectors	208	OTU208	p__Ascomycota	c__Sordariomycetes	o__unidentified	f__unidentified	g__unidentified	s__Sordariomycetes_sp
LC	Connectors	200	OTU200	p__Basidiomycota	c__Agaricomycetes	o__Cantharellales	f__Ceratobasidiaceae	g__unidentified	s__Ceratobasidiaceae_sp
LC	Connectors	163	OTU163	p__Ascomycota	c__Dothideomycetes	o__Pleosporales	f__Pleosporales_fam_Incertae_sedis	g__unidentified	s__Pleosporales_fam_Incertae_sedis_sp
LC	Connectors	161	OTU161	p__Ascomycota	c__Pezizomycotina_cls_Incertae_sedis	o__Pezizomycotina_ord_Incertae_sedis	f__Pezizomycotina_fam_Incertae_sedis	g__Vermispora	s__Vermispora_fusarina
LC	Connectors	145	OTU145	p__Ascomycota	c__Sordariomycetes	o__Hypocreomycetidae_ord_Incertae_sedis	f__Plectosphaerellaceae	g__Lectera	s__Lectera_longa
LC	Connectors	80	OTU80	p__Entomophthoromycota	c__Basidiobolomycetes	o__Basidiobolales	f__Basidiobolaceae	g__Basidiobolus	s__Basidiobolus_magnus
LC	Connectors	63	OTU63	p__Basidiomycota	c__Agaricomycetes	o__Agaricales	f__Tricholomataceae	g__Arrhenia	s__Arrhenia_acerosa
LC	Connectors	36	OTU36	p__Ascomycota	c__Sordariomycetes	o__Hypocreales	f__Nectriaceae	g__unidentified	s__Nectriaceae_sp
LC	Connectors	7	OTU7	p__Basidiomycota	c__Agaricomycetes	o__Agaricales	f__Psathyrellaceae	g__Coprinellus	s__Coprinellus_canistri
LC	Connectors	3	OTU3	p__Ascomycota	c__Sordariomycetes	o__Microascales	f__Microascaceae	g__unidentified	s__Microascaceae_sp
LC	Module hubs	396	OTU396	p__Basidiomycota	c__Agaricomycetes	o__Cantharellales	f__Ceratobasidiaceae	g__Ceratobasidium	s__Ceratobasidium_sp
LC	Module hubs	314	OTU314	p__Ascomycota	c__Eurotiomycetes	o__Eurotiales	f__Trichocomaceae	g__Penicillium	s__Penicillium_novae-zeelandiae
LC	Module hubs	38	OTU38	p__Ascomycota	c__Sordariomycetes	o__unidentified	f__unidentified	g__unidentified	s__Sordariomycetes_sp
MC	Connectors	188	OTU188	p__unidentified	c__unidentified	o__unidentified	f__unidentified	g__unidentified	s__Fungi_sp
MC	Connectors	183	OTU183	p__Ascomycota	c__Sordariomycetes	o__Hypocreales	f__Hypocreales_fam_Incertae_sedis	g__Ilyonectria	s__Ilyonectria_macrodidyma
MC	Connectors	81	OTU81	p__Ascomycota	c__Sordariomycetes	o__Hypocreales	f__Nectriaceae	g__Fusarium	s__Fusarium_sp
MC	Connectors	36	OTU36	p__Ascomycota	c__Sordariomycetes	o__Hypocreales	f__Nectriaceae	g__unidentified	s__Nectriaceae_sp
MC	Module hubs	112	OTU112	p__Ascomycota	c__Sordariomycetes	o__Microascales	f__Microascaceae	g__Microascus	s__Microascus_paisii
HC	Connectors	382	OTU382	p__Glomeromycota	c__Glomeromycetes	o__Glomerales	f__Claroideoglomeraceae	g__Claroideoglomus	s__Claroideoglomus_sp
HC	Connectors	379	OTU379	p__Ascomycota	c__Sordariomycetes	o__Xylariales	f__Xylariaceae	g__Coniolariella	s__Coniolariella_ershadii
HC	Connectors	255	OTU255	p__Ascomycota	c__Leotiomycetes	o__Leotiomycetes_ord_Incertae_sedis	f__Myxotrichaceae	g__Oidiodendron	s__Oidiodendron_cereale
HC	Connectors	217	OTU217	p__Basidiomycota	c__Agaricomycetes	o__Agaricales	f__Psathyrellaceae	g__Coprinellus	s__Coprinellus_verrucispermus
HC	Connectors	188	OTU188	p__unidentified	c__unidentified	o__unidentified	f__unidentified	g__unidentified	s__Fungi_sp
HC	Connectors	136	OTU136	p__Ascomycota	c__Sordariomycetes	o__Sordariales	f__Chaetomiaceae	g__Humicola	s__Humicola_grisea
HC	Module hubs	101	OTU101	p__Ascomycota	c__Dothideomycetes	o__Pleosporales	f__unidentified	g__unidentified	s__Pleosporales_sp
HC	Module hubs	80	OTU80	p__Entomophthoromycota	c__Basidiobolomycetes	o__Basidiobolales	f__Basidiobolaceae	g__Basidiobolus	s__Basidiobolus_magnus
